# Supplementary material for: The Genomics and Molecular Biology of Natural Killer/T-Cell Lymphoma: Opportunities for Translation
Source: Int J Mol Sci. 2018 Jun 30;19(7):1931. doi: 10.3390/ijms19071931 (PMC6073933; doi:10.3390/ijms19071931)
Supplement: Supplementary file 1 [file ijms-19-01931-s001.zip]

Archive with 2 entries (2 files):
- Supplementary Tables and methodv2.docx
- Table S2 Mutationv2.xlsx
