# Supplementary material for: The Genomics and Molecular Biology of Natural Killer/T-Cell Lymphoma: Opportunities for Translation
Source: Int J Mol Sci. 2018 Jun 30;19(7):1931. doi: 10.3390/ijms19071931 (PMC6073933; doi:10.3390/ijms19071931)
Supplement: Supplementary file 1 [file ijms-19-01931-s001.zip › Table S2 Mutationv2.xlsx]

## Sheet: Sheet1
Frequency of somatic gene mutations identified in extranodal NK/T cell lymphoma
	Quintanilla-Martinez et al. (2001)[90]	Li et al. (2000)[86]	Hongyo et al. (2000)[95]	Hoshida et al. (2003)[96]	Takahara et al. (2004)[87]	Hongyo et al. (2005)[89]	Kurniawan et al. (2006)[88]	Koo et al. (2012)[32]	Bouchekioua et al. (2014)[34]	Kucuk et al. (2015)[80]	Lee et al. (2015)[30]	Jiang et al. (2015)[78]	Dobashi et al. (2016)[83]	Sim et al. (2017)[79]	Wen et al. (2018)[92]	Reported frequency	No. of positive cases (total no. of cases tested)	Overall frequency (%)
No. of cases	21	42	23	20	32	100	27	65	19	51*	34*	105	25	84	88
Method	DHPLC then direct sequencing	PCR-SSCP then direct sequencing	PCR-SSCP then direct sequencing	PCR-SSCP then direct sequencing	Direct sequencing	PCR-SSCP then direct sequencing	PCR-SSCP then direct sequencing	WES and Sanger sequencing (4) Sanger sequencing and HRM analysis (61)	Sanger sequencing	WES, RNA seq, and Sanger sequencing	WES (13) Targeted sequencing (21) RNA sequencing (7)	WES (25) Targeted sequencing (80)	Targeted capture sequencing, partially verified by Sanger sequencing	Direct sequencing	Exome and Sanger sequencing (5) Sequenom MassARRAY platform (77) Sanger sequencing (6)
Gene
JAK1								1 (2)					2 (8)			2-8	3 (90)	3.3
JAK3								23 (35)	4 (21)		2 (5)**		2 (8)	5 (7)		5-35	36 (227)	13
STAT1													1 (4)			4	1 (25)	4
STAT3										3 (6)	9 (26)	11 (11)	2 (8)	2 (1)	3 (3)	1-26	30 (387)	8.3
STAT5B										3 (6)		2 (2)			3 (3)	2-6	8 (244)	3.3
STAT6													1 (4)			4	1 (25)	4
BCOR											7 (21)		8 (32)		5 (6)	6-32	20 (147)	13.6
MLL2										1 (2)	6 (18)	7 (7)				2-18	14(190)	7.4
MLL3													3 (12)			12	3 (25)	12
DDX3X								2 (50)				21 (20)	3 (12)		7 (8)	8-50	33 (283)	11.7
TP53	5 (24)	20 (48)		8 (40)	6 (19)	49 (49)	17 (63)	1 (25)		2 (4)	4 (12)	14 (13)	4 (16)		9 (10)	4-63	139 (611)	22.7
KRAS				1 (5)	1 (3)	6 (6)		1 (25)			2 (6)					3-25	11 (251)	4.4
NRAS					1 (3)			1 (25)				2 (2)	2 (8)			2-25	6 (227)	2.6
b-catenin				6 (30)	8 (16)	22 (22)	5 (19)									16-30	41 (179)	22.9
C-KIT			12 (52)	1 (5)		14 (14)	3 (11)									5-52	30 (170)	18.8
FAT4													2 (8)		2 (2)	2-8	4 (113)	3.5
IL6R											2 (6)					6	2(34)	5.9
ECSIT															17 (19)	19	17 (88)	19.3
BIRC3															3 (3)	3	3 (88)	3.4
NOTCH2								1 (25)							2 (2)	2-25	3 (153)	2
MSH3															2 (2)	2	2 (88)	2.3
IKBKB															2 (2)	2	2 (88)	2.3
WDR66															2 (2)	2	2 (88)	2.3
CMPK1															2 (2)	2	2 (88)	2.3
M6PR															2 (2)	2	2 (88)	2.3
MIR17HG													2 (8)			8	2 (25)	8
TET2													2 (8)			8	2 (25)	8
FAS										2 (4)			1 (4)			4	3 (76)	3.9
MGA												9 (9)				9	9 (105)	8.6
ARID1A												6 (6)				6	6 (105)	5.7
EP300										3 (6)		4 (4)				4-6	7 (156)	4.5
ASXL3												4 (4)				4	4 (105)	3.8
MSN												9 (9)				9	9 (105)	8.6
MGAM												4 (4)				4	4 (105)	3.8
CHPF2												4 (4)				4	4 (105)	3.8
BAK							7 (25.9)									25.9	7 (27)	25.9
percentages in brackets
* includes cell lines
** includes a subset of original samples and 17 new FFPE samples
^ genes mutated in at least 3% of samples selected
DHPLC: denaturing high-pressure liquid chromatography; PCR-SSCP: polymerase chain reaction-single-strand conformation polymorphism
mutations reported in 2 or more studies highlighted in bold
See main manuscript for detailed references
